# Supplementary material for: New Inhibitors of Bcr-Abl Based on 2,6,9-Trisubstituted Purine Scaffold Elicit Cytotoxicity in Chronic Myeloid Leukemia-Derived Cell Lines Sensitive and Resistant to TKIs
Source: Pharmaceutics. 2024 May 11;16(5):649. doi: 10.3390/pharmaceutics16050649 (PMC11125181; doi:10.3390/pharmaceutics16050649)
Supplement: Supplementary file 1 [file pharmaceutics-16-00649-s001.zip]

Archive with 1 entries (1 files):
- pharmaceutics-2979761-supplementary.pdf
